# Supplementary material for: Genome-Wide Association Study Identifies Single Nucleotide Polymorphism in DYRK1A Associated with Replication of HIV-1 in Monocyte-Derived Macrophages
Source: PLoS One. 2011 Feb 25;6(2):e17190. doi: 10.1371/journal.pone.0017190 (PMC3045405; doi:10.1371/journal.pone.0017190)
Supplement: Table S1 — (TXT) [file pone.0017190.s005.txt]

n_p24	rs2304418	rs2905	rs12909130	rs1046099	rs1270629	rs2828074	rs12483205	rs17519417	rs16884060	rs7856177	rs8070997	rs1792745	rs7042102	rs10739923	rs12361072	rs2468574
-0.3667	AA	AB	AA	BB	BB	BB	AA	AB	BB	AB	AA	BB	AA	BB	BB	AA
-0.3322	BB	BB	BB	BB	BB	BB	AB	AB	BB	AA	AA	BB	BB	AA	AB	AB
-0.8113	BB	BB	BB	BB	BB	AB	AB	AB	BB	AA	AA	AB	BB	AA	BB	AA
-0.5105	AA	BB	AA	BB	BB	AB	AB	AB	BB	AA	AB	BB	AB	AB	AA	BB
0.5293	AA	BB	AA	BB	BB	BB	AA	BB	BB	AA	AA	BB	BB	AA	AB	AB
0.4147	AA	BB	AA	AB	BB	AA	AA	AB	AB	AB	AA	BB	AA	BB	BB	AA
0.5754	AA	AB	AA	AB	AB	AA	AA	AB	BB	AA	AA	AB	AB	AB	AA	BB
0.7767	AA	AA	AA	AA	AB	AB	AA	AA	AB	AB	AA	BB	AB	AB	BB	AA
-0.9648	AB	BB	AB	BB	BB	BB	AB	BB	BB	AA	AA	AA	BB	AA	BB	AA
-0.3188	AA	BB	AA	AB	AB	BB	AA	AB	AB	AA	AA	BB	BB	AA	AB	AB
-0.4491	AB	AB	AB	AA	AB	AB	AB	AA	BB	AA	AA	BB	AB	AB	AA	BB
-1.5032	AA	BB	AA	AB	BB	BB	BB	BB	BB	AA	AA	BB	BB	AA	AB	AB
0.6346	AA	BB	AA	AB	AB	AB	AB	BB	AB	AA	AA	AB	AB	AB	AB	AB
0.5021	AA	AA	AA	AA	AA	BB	AB	AB	BB	AA	AA	BB	BB	AA	AB	AB
0.5714	AA	AB	AA	BB	BB	AA	AB	AB	BB	AB	AA	BB	AB	AB	AB	AB
0.4345	AA	BB	AA	BB	BB	AB	AA	AB	AB	AA	AA	BB	AB	AB	BB	AA
-0.7763	BB	AB	BB	BB	BB	AB	AB	BB	AB	AA	AA	AB	BB	AA	AB	AB
-0.4921	AB	BB	AB	BB	BB	AB	AA	AA	AB	AA	AB	BB	AB	AB	AA	BB
-0.3707	AB	BB	AB	BB	BB	AA	AA	AA	BB	AA	AA	AB	BB	AA	AA	BB
-0.3354	AB	AA	AB	AB	BB	BB	AB	BB	BB	AA	AA	AB	AB	AB	AB	AB
0.3604	AA	BB	AA	AB	AB	BB	AA	AB	BB	AB	AA	BB	AB	AB	BB	AA
0.5749	AA	AB	AA	BB	BB	AB	AA	BB	BB	AB	AA	AB	AB	AB	AB	AB
0.5527	AA	AB	AA	BB	BB	AA	AB	AB	AB	AA	AA	BB	BB	AA	AB	AB
0.2695	AB	AB	AB	BB	BB	AB	AA	AA	AB	AB	AA	BB	AB	AB	AA	BB
-0.8654	AB	AB	AB	AB	AB	AA	AB	BB	AB	AA	AA	BB	BB	AA	AA	BB
-0.4288	AB	AB	AB	AB	AB	AB	AB	AB	AB	AA	AB	BB	BB	AA	AA	BB
-0.3188	AB	AB	AB	AB	AB	AA	AA	AB	BB	AA	AA	BB	AB	AB	AA	BB
-0.6413	AB	BB	AB	BB	BB	BB	AA	BB	BB	AA	AA	AB	AB	AB	BB	AA
0.2797	AB	BB	AB	AB	BB	AA	AA	AB	BB	AB	AA	BB	AA	BB	AA	BB
0.5629	AA	AB	AA	BB	BB	AA	AA	AB	AB	AA	AA	BB	AB	AB	AB	AB
0.3906	AB	BB	AB	BB	BB	BB	AB	AB	BB	AB	AA	BB	AB	AB	BB	AA
0.2993	AA	AB	AA	AB	AB	BB	AA	AA	BB	AA	AA	BB	AB	AB	AB	AB
-0.7294	AB	AB	AB	AB	AB	BB	AA	AB	BB	AB	AA	AB	AB	AB	AB	AB
-0.7771	AA	BB	AA	BB	BB	AB	AA	AB	BB	AA	AA	BB	BB	AA	AB	AB
-0.4451	AB	BB	AB	BB	BB	AB	AA	BB	BB	AA	AA	BB	AA	BB	AA	BB
-0.6687	AA	AA	AA	AB	AB	AB	AA	BB	BB	AA	AA	AB	BB	AA	AB	AB
0.3521	AA	AB	AA	AB	AB	AB	AA	AB	BB	AA	AA	BB	BB	AA	AB	AB
0.2672	AA	AB	AA	BB	BB	AB	AA	AA	AA	AB	AB	AB	AB	AB	AA	BB
0.6339	AA	BB	AA	AB	BB	AA	AB	AB	BB	AA	AA	BB	AB	AB	AA	BB
0.3679	AA	BB	AA	BB	BB	BB	AB	AB	AB	AB	AA	BB	AB	AB	BB	AA
-0.4311	AA	BB	AA	BB	BB	BB	AB	AB	AB	AA	AB	BB	BB	AA	BB	AA
-0.5838	AA	BB	AA	BB	BB	AB	AB	AB	BB	AA	AB	AB	AB	AB	AB	AB
-0.4209	AB	BB	AB	BB	BB	BB	AB	AB	BB	AA	AA	AB	AA	BB	AB	AB
-1.4796	BB	BB	BB	BB	BB	BB	AA	BB	BB	AA	BB	AA	BB	AA	AB	AB
0.4495	AB	BB	AB	BB	BB	AA	AA	AB	AB	AB	AA	BB	AB	AB	AB	AB
0.4297	AA	AB	AA	AB	AB	AA	AA	AA	BB	AA	AA	BB	BB	AA	AB	AB
0.4582	BB	AB	BB	AB	AB	AA	AB	AB	AB	AA	AA	AB	BB	AA	AB	AB
0.5413	AA	AB	AA	AB	AB	AB	AB	AA	BB	AA	AA	AB	AB	AB	BB	AA
-0.3581	AB	BB	AB	AB	BB	AB	AA	BB	BB	AB	AA	AB	AA	BB	AA	BB
-0.3472	AB	AB	AB	AB	AB	AA	AB	AB	BB	AA	AB	BB	BB	AA	AB	AB
-0.6414	AB	BB	AB	BB	BB	AA	AA	BB	BB	AA	AB	BB	AA	BB	AB	AB
-0.523	AB	BB	AB	BB	BB	AA	AA	AA	BB	AA	AA	AB	BB	AA	AA	BB
0.3145	AA	AA	AA	AA	AB	AB	AB	BB	AB	AB	AA	BB	AB	AB	AB	AB
0.298	AA	AB	AA	AB	AB	AA	AB	AB	BB	AA	AA	BB	AB	AB	BB	AA
0.51	BB	AB	BB	AB	AB	AB	AA	AA	BB	AA	AA	BB	BB	AA	AB	AB
0.6956	AB	AA	AB	BB	BB	BB	AA	AB	AB	AA	AA	BB	AB	AB	AA	BB
-0.636	AA	AB	AA	AB	AB	BB	AA	AA	AB	AB	AA	AB	AA	BB	AA	BB
-0.3293	AA	BB	AA	BB	BB	AB	AA	AB	BB	AA	AA	BB	BB	AA	AA	BB
-0.3661	AB	AB	AB	AB	AB	BB	AB	AB	BB	AA	AB	AB	AB	AB	BB	AA
-0.941	AB	BB	AB	BB	BB	AB	AA	AB	BB	AA	AA	AB	AB	AB	AB	AB
0.2695	AB	BB	AB	AB	BB	AA	AB	AA	BB	AB	AB	AB	AB	AB	AB	AB
0.6924	AB	AB	AB	AA	AB	AB	AA	AA	AB	AB	AA	BB	AB	AB	AB	AB
0.4464	AA	BB	AA	BB	BB	BB	AA	AB	BB	AA	AA	AA	BB	AA	AA	BB
0.4805	AA	BB	AB	AB	AB	AB	AA	AB	BB	AA	AA	BB	AB	AB	BB	AA
-1.5032	AA	BB	AA	BB	BB	BB	BB	BB	BB	AB	AB	BB	AB	AB	AA	BB
-0.3249	AA	BB	AA	BB	BB	AB	AB	AB	BB	AA	AA	AB	BB	AA	AA	BB
-0.3728	AB	BB	AB	BB	BB	AB	AA	AB	BB	AA	AA	AB	AB	AB	BB	AA
-0.4186	AA	AB	AA	BB	BB	BB	AB	BB	BB	AB	AA	BB	AB	AB	AA	BB
0.4491	AA	AA	AA	AA	AB	AB	AA	AB	BB	AA	AA	BB	BB	AA	AB	AB
0.2987	AA	AB	AA	AB	AB	AA	AA	BB	AB	AA	AA	AB	BB	AA	AB	AB
0.7531	AA	BB	AA	AB	BB	BB	AA	AA	AB	AA	AA	BB	AB	AB	AB	AB
0.4052	AB	BB	AB	BB	BB	AB	AA	BB	AB	AA	AA	BB	AA	BB	AA	BB
-0.6578	AB	BB	AB	BB	BB	BB	AB	AB	BB	AA	AA	BB	AB	AB	AB	AB
-0.5895	AA	BB	AA	AB	BB	AB	AB	AB	BB	AA	AA	BB	BB	AA	AB	AB
-0.4433	AB	BB	AB	BB	BB	BB	BB	AB	AB	AB	AA	AB	AB	AB	AA	BB
-1.5032	BB	BB	BB	BB	BB	AB	AA	AB	BB	AA	AB	AA	BB	AA	AA	BB
0.4118	AA	AB	AA	BB	BB	AA	AB	AB	BB	AB	AA	BB	AB	AB	AA	BB
0.2788	AB	BB	AB	AB	BB	AA	AA	AB	BB	AA	AA	AB	BB	AA	AA	BB
0.8879	AB	AB	AB	AB	AB	AB	AA	AB	AB	AA	AA	AB	AB	AB	BB	AA
0.5741	AB	BB	AB	BB	BB	AB	AA	AA	BB	AA	AA	BB	AB	AB	AB	AB
-0.4768	AB	BB	AB	BB	BB	BB	AB	BB	BB	AA	AA	AB	AB	AB	BB	AA
-0.3561	AB	AB	AB	AB	AB	AA	AA	AB	BB	AA	AA	AB	BB	AA	AB	AB
-0.7949	AB	BB	AB	BB	BB	BB	AB	AB	BB	AA	AA	BB	BB	AA	BB	AA
-0.6899	AB	BB	AB	AB	BB	AB	AA	AA	BB	AA	AA	BB	BB	AA	AB	AB
0.3353	AA	AA	AA	AA	AA	AB	AB	AB	AB	AA	AA	BB	AB	AB	AB	AB
0.506	AB	BB	AB	BB	BB	AB	AA	AB	BB	AB	AA	AB	AB	AB	AB	AB
0.7621	AA	AB	AA	AA	AB	AB	AA	AA	BB	AB	AA	BB	AA	BB	AB	AB
0.3091	AA	AB	AA	AB	AB	AB	AB	AA	BB	AA	AA	AB	AB	AB	AB	AB
-0.4936	AA	AB	AA	AA	AB	AB	AB	BB	BB	AA	AA	BB	BB	AA	AA	BB
-0.3408	AB	AB	AB	AB	BB	AB	AA	AB	BB	AB	AB	BB	AB	AB	AB	AB
-0.3504	AB	AB	AB	AB	BB	AA	AB	AA	BB	AA	AB	BB	BB	AA	AA	BB
-0.6097	AA	BB	AA	BB	BB	BB	AA	BB	BB	AA	AA	AB	AB	AB	AB	AB
0.3098	AB	AB	AB	AB	BB	AB	AA	AB	BB	AB	AA	BB	AB	AB	AA	BB
0.2856	AB	BB	AB	AB	BB	AB	BB	AB	BB	AA	AA	BB	AB	AB	BB	AA
0.7581	AA	AB	AA	AB	AB	AA	AA	AB	BB	AB	AA	BB	AA	BB	BB	AA
0.4032	AB	AA	AB	AB	AB	AB	AA	AA	BB	AA	AA	BB	BB	AA	AB	AB
-0.3188	AB	BB	AB	BB	BB	AB	AA	BB	BB	AA	AB	BB	AB	AB	AA	BB
-0.6751	BB	AB	BB	AB	AB	AA	BB	AB	BB	AA	AA	BB	BB	AA	AB	AB
-0.3284	AB	AB	AB	AB	AB	AA	AA	BB	AB	AA	AA	BB	AB	AB	AB	AB
-0.5951	AA	BB	AA	AB	BB	AB	BB	AB	AB	AA	AA	AB	BB	AA	AA	BB
0.5763	AA	BB	AA	BB	BB	AB	AA	AB	AB	AA	AA	BB	AB	AB	BB	AA
0.3467	AA	AB	AA	AA	AB	AA	AA	AA	AB	AB	AB	BB	AA	BB	BB	AA
0.3778	AA	BB	AA	BB	BB	AA	AB	AA	AB	AA	AA	AB	BB	AA	AB	AB
0.4637	AA	AB	AA	AA	AB	BB	AB	AA	BB	AA	AB	BB	AA	BB	AB	AB
-0.4143	AA	AB	AA	AB	AB	BB	AB	AA	BB	AA	AB	BB	AB	AB	BB	AA
-1.0246	AB	BB	AB	BB	BB	BB	AA	AB	BB	AA	AB	AA	BB	AA	AA	BB
-1.5032	AB	BB	AB	BB	BB	AB	AB	AB	BB	AA	AB	AB	BB	AA	AA	BB
-0.8122	AB	BB	AB	BB	BB	AA	AB	AB	BB	AB	AA	BB	AA	BB	AA	BB
0.5549	AB	AB	AB	AB	AB	AA	AB	AB	BB	AA	AB	AA	BB	AA	AB	AB
0.3693	AA	AB	AA	AB	AB	AA	AA	AA	BB	AA	AA	BB	AB	AB	AB	AB
0.298	AA	AB	AA	BB	BB	BB	AA	AA	BB	AB	AA	BB	AB	AB	AB	AB
0.8411	BB	AA	BB	AA	AA	AB	AA	AB	BB	AB	AA	BB	AB	AB	BB	AA
-0.4772	AB	BB	AB	AB	AB	BB	AB	BB	BB	AA	AA	BB	BB	AA	AA	BB
-0.3308	BB	AB	BB	AB	AB	AB	AA	AB	BB	AA	AA	BB	AB	AB	AA	BB
-0.3188	AB	AB	AB	BB	BB	AA	AB	AB	AA	AB	AA	BB	AB	AB	AA	BB
-1.2334	AB	BB	AB	BB	BB	BB	AA	BB	BB	AA	AA	BB	BB	AA	AB	AB
0.7786	AA	AB	AA	AB	AB	AB	AA	AB	AB	AB	AA	BB	AB	AB	AB	AB
0.6413	AA	BB	AA	BB	BB	AA	AA	AB	AB	AA	AA	BB	BB	AA	AB	AB
0.6215	AA	AA	AA	AA	AA	AB	AA	AB	AB	AA	AA	BB	BB	AA	AB	AB
0.3682	AB	BB	AB	BB	BB	AA	AB	BB	AB	AA	AA	BB	AB	AB	AB	AB
-1.4499	BB	AB	BB	BB	BB	AB	AA	AA	BB	AA	AA	AA	AB	AB	AB	AB
-1.0467	AB	BB	AB	AB	AB	AB	AB	BB	BB	AA	AB	AB	AB	AB	AA	BB
-0.4063	AB	BB	AB	BB	BB	BB	AB	AA	BB	AB	AA	BB	AB	AB	AA	BB
-0.3918	AA	AB	AA	BB	BB	BB	AB	AA	BB	AA	AA	AB	AB	AB	AA	BB
0.3201	AA	AB	AA	AB	BB	BB	AA	AB	AA	AA	AA	BB	AB	AB	BB	AA
0.3558	AA	AB	AA	BB	BB	BB	AB	AB	BB	AA	AA	BB	AB	AB	AB	AB
1.2061	AA	AB	AA	AB	AB	AA	AA	AB	AA	AA	AA	BB	AB	AB	AA	BB
0.4967	AB	BB	AB	BB	BB	AB	AB	AA	BB	AA	AA	BB	BB	AA	AB	AB
-0.5604	AB	AB	AB	AB	AB	AB	AB	AB	BB	AA	AA	AB	BB	AA	AB	AB
-0.4292	AB	AA	AB	AB	AB	AA	AA	BB	AB	AA	AA	AB	AB	AB	AA	BB
-0.6871	AB	AB	AB	AB	BB	BB	AA	AB	BB	AA	AB	BB	AB	AB	AB	AB
-0.3483	AB	AB	AB	BB	BB	BB	AB	BB	AB	AA	AA	BB	BB	AA	AB	AB
0.3267	AB	AB	AB	AB	BB	AA	AB	AB	BB	AA	AA	BB	BB	AA	BB	AA
0.3626	AB	AA	AB	AB	AB	AB	AA	AB	AB	AA	AA	BB	AB	AB	AB	AB
0.7387	AA	AB	AB	AB	AB	AA	AA	BB	BB	AB	AA	BB	AB	AB	AB	AB
0.2919	AA	AB	AA	BB	BB	AB	AA	AA	BB	AA	AA	BB	BB	AA	AB	AB
-0.3242	AB	AB	AB	AB	AB	AB	AB	BB	BB	AB	AA	BB	AB	AB	AA	BB
-1.3448	AA	BB	AA	BB	BB	AB	AB	BB	BB	AA	AA	AB	BB	AA	AB	AB
-0.825	AA	AB	AA	BB	BB	BB	AB	BB	BB	AA	AA	BB	AA	BB	AA	BB
0.3383	AA	BB	AA	BB	BB	AB	AA	AB	BB	AB	AA	BB	AA	BB	AB	AB
0.3223	AA	BB	AA	BB	AB	AB	AA	AB	BB	AB	AB	AB	AA	BB	AB	AB
0.5309	AB	AB	AB	BB	BB	BB	AB	AA	AB	AB	AA	AB	AA	BB	AB	AB
0.5747	AA	AB	AA	AB	AB	BB	AB	AB	AB	AA	AA	BB	AB	AB	AB	AB
-0.4423	BB	BB	BB	BB	BB	AB	AA	AB	BB	AA	AA	AB	BB	AA	AB	AB
-0.5056	AA	BB	AA	BB	AB	AB	AA	BB	BB	AA	AA	BB	BB	AA	AB	AB
-0.6257	AB	AB	AB	BB	BB	AA	AA	AB	BB	AA	AA	BB	AB	AB	AA	BB
-0.9049	AB	BB	AB	BB	BB	AB	AA	BB	BB	AA	AB	AB	BB	AA	AB	AB
0.5388	AA	BB	AA	BB	BB	AB	AA	AB	BB	AA	AA	BB	AB	AB	AB	AB
0.2718	AA	AB	AA	AB	AB	AA	AA	BB	BB	AA	AA	BB	AB	AB	AB	AB
0.4206	AB	BB	AB	AB	BB	AB	AB	AA	AB	AB	AB	BB	AA	BB	BB	AA
1.0449	AA	AB	AA	AB	AB	AA	AA	AA	BB	BB	AA	BB	AA	BB	AB	AB
-0.3341	AB	BB	AB	BB	BB	BB	AB	AB	AB	AA	AA	BB	BB	AA	AA	BB
-0.5649	AB	BB	AB	BB	BB	AB	AA	AB	BB	AA	AB	AB	BB	AA	AA	BB
-0.3534	AB	BB	AB	BB	BB	BB	AA	AB	BB	AA	AB	BB	BB	AA	AA	BB
-0.747	AB	AB	AB	BB	BB	AB	AA	BB	BB	AA	AA	BB	BB	AA	AA	BB
0.4035	AB	BB	AB	BB	BB	AA	AA	AB	BB	AA	AA	BB	AB	AB	AB	AB
0.4975	AB	BB	AB	BB	BB	AB	AA	AB	BB	AB	AA	BB	AA	BB	AA	BB
0.3872	AA	AB	AA	AB	AB	AB	AA	AB	BB	AB	AA	BB	AA	BB	BB	AA
0.286	AA	BB	AA	AB	AB	AA	AA	AA	BB	AA	AA	BB	AB	AB	AB	AB
-0.9168	BB	AB	BB	AA	AB	BB	BB	AB	BB	AB	AA	AB	AB	AB	AB	AB
-1.0132	AB	BB	AB	BB	BB	BB	BB	AB	BB	AA	AA	BB	BB	AA	AB	AB
-0.5438	AB	BB	AB	BB	BB	AB	AB	AB	BB	AA	AB	BB	BB	AA	AB	AB
-0.4747	AB	BB	AB	BB	BB	AB	AB	AB	BB	AA	AA	BB	BB	AA	AA	BB
0.4583	AB	AB	AB	AA	AB	AA	AA	BB	AB	AB	AA	BB	AA	BB	AB	AB
0.491	AA	BB	AA	AB	BB	AB	AA	BB	AB	AB	AA	AB	AB	AB	AB	AB
0.2922	AA	AB	AA	BB	BB	AB	AA	AA	AB	AA	AA	BB	AB	AB	AB	AB
0.3445	AA	AA	AA	AB	AB	AA	AA	AB	BB	AA	AA	BB	BB	AA	AB	AB
-0.8522	AB	BB	AB	BB	BB	BB	AB	BB	BB	AA	AB	AA	AB	AB	AA	BB
-0.3444	AA	AB	AA	AB	BB	AB	AB	AA	BB	AA	AB	BB	BB	AA	BB	AA
-0.5638	AA	BB	AA	BB	AB	AB	AA	AB	BB	AA	AB	AB	BB	AA	AA	BB
-0.6291	AB	BB	AB	BB	AB	AB	AA	AB	AB	AA	AA	BB	BB	AA	AA	BB
0.3344	AA	AA	AA	AA	AA	AB	AA	AB	AB	AB	AA	BB	AA	BB	AA	BB
0.4778	AA	BB	AA	BB	BB	AB	AA	AA	BB	AA	AA	AB	BB	AA	AA	BB
0.3902	AA	AB	AA	BB	BB	BB	AB	AB	AB	AA	BB	BB	BB	AA	AB	AB
0.8045	AA	BB	AA	BB	BB	AA	AA	AB	BB	AA	AA	BB	AB	AB	BB	AA
-1.5032	AB	BB	AB	AB	BB	BB	AB	BB	BB	AA	AB	AB	AA	BB	AA	BB
-0.6339	AA	BB	AA	BB	BB	AB	AB	AB	BB	AA	AA	BB	AB	AB	AB	AB
-0.3885	AB	AB	AB	BB	BB	AB	AA	BB	BB	AA	AA	BB	BB	AA	AB	AB
-0.727	AA	AB	AA	BB	BB	AB	AB	BB	BB	AA	AA	BB	BB	AA	AA	BB
0.5771	AA	AB	AA	AB	AB	AA	AB	BB	AB	AB	AA	BB	AA	BB	AA	BB
0.7833	AB	AB	AB	BB	BB	AB	AA	AB	BB	AB	AA	BB	AB	AB	AB	AB
0.4788	AB	AB	AB	AB	AB	AB	AA	AA	BB	AA	AA	BB	BB	AA	BB	AA
0.5318	AB	AA	AB	AA	AA	AB	AB	BB	BB	AA	AA	AB	AB	AB	BB	AA
-0.486	AB	BB	AB	BB	BB	BB	AA	BB	BB	AA	AA	BB	BB	AA	AA	BB
-0.8211	BB	BB	BB	AB	BB	AB	AA	BB	BB	AA	AB	BB	BB	AA	AB	AB
-0.639	AA	BB	AA	BB	BB	AB	AB	AB	BB	AA	AA	BB	BB	AA	AA	BB
-1.5032	AA	BB	AA	BB	BB	AB	AB	AB	BB	AA	AA	BB	BB	AA	AB	AB
0.3553	AB	AB	AB	AB	AB	BB	AA	AA	BB	AB	AB	BB	AA	BB	AB	AB
0.3298	AB	AB	AB	AB	AB	AA	AB	AA	BB	AB	AA	BB	AA	BB	AB	AB
0.524	BB	BB	BB	AB	AB	AA	AA	BB	BB	AA	AA	BB	BB	AA	AB	AB
0.7749	AA	BB	AA	AB	BB	AB	AA	BB	BB	AA	AA	AB	AB	AB	BB	AA
