# Supplementary material for: Genome-Wide Association Study Identifies Single Nucleotide Polymorphism in DYRK1A Associated with Replication of HIV-1 in Monocyte-Derived Macrophages
Source: PLoS One. 2011 Feb 25;6(2):e17190. doi: 10.1371/journal.pone.0017190 (PMC3045405; doi:10.1371/journal.pone.0017190)
Supplement: Table S2 — (TXT) [file pone.0017190.s006.txt]

p24	n_p24	ccr5d32	rs12483205
2.328379603	0.735767659	0	0
1.643452676	-0.332772545	1	0
2.6599162	0.5941961	0	0
2.397940009		0	0
2.012837225	0.001232952	0	0
1.838849091		0	0
2.431363764	0.300950386	0	0
2.873320602	0.507976962	0	0
2.741151599	0.695893766	1	0
2.079181246	-0.397242441	0	0
2.103803721	-0.143958614	0	0
2.31386722	0.000596797	0	0
2.491361694	0.193765789	0	0
2.84135947	0.394761081	0	0
2.08278537	0.137458619	1	1
1.832508913	-0.14138152	1	1
2.056904851	0.007827997	0	1
2.1430148	0.135125409	0	1
1.934498451	0.10042634	0	1
1.880813592	-0.083202652	0	1
1.602059991	-0.272347601	0	1
1.86332286		0	1
1.770852012	-0.105555214	0	1
1.84509804	-0.306734078	0	1
2.482873584	0.205949835	1	1
2.178976947	-0.168157015	0	1
2.527629901	0.224098546	1	1
1.322219295	-0.31232246	0	2
1.612783857	-0.47264485	0	2
2.271841607	-0.08633488	1	2
2.075546961	-0.034923055	0	2
