# Supplementary material for: Genome-Wide Association Study Identifies Single Nucleotide Polymorphism in DYRK1A Associated with Replication of HIV-1 in Monocyte-Derived Macrophages
Source: PLoS One. 2011 Feb 25;6(2):e17190. doi: 10.1371/journal.pone.0017190 (PMC3045405; doi:10.1371/journal.pone.0017190)
Supplement: Table S3 — (TXT) [file pone.0017190.s007.txt]

n_p24	ccr5d32	rs12483205
-1.5032	1	0
-1.5032	1	1
-1.5032	0	1
-1.5032	0	1
-1.5032	1	2
-1.5032	0	2
-1.4796	0	0
-1.4499	0	0
-1.3448	0	1
-1.2334	0	0
-1.0467	0	1
-1.0246	1	0
-1.0132	0	2
-0.9648	0	1
-0.9410	0	0
-0.9168	0	2
-0.9049	0	0
-0.8654	0	1
-0.8522	0	1
-0.8250	0	1
-0.8211	0	0
-0.8122	1	1
-0.8113	0	1
-0.7949	0	1
-0.7771	1	0
-0.7763	0	1
-0.7470	0	0
-0.7294	1	0
-0.7270	0	1
-0.6899	1	0
-0.6871	1	0
-0.6751	1	2
-0.6687	0	0
-0.6578	0	1
-0.6414	1	0
-0.6413	0	0
-0.6390	1	1
-0.6360	1	0
-0.6339	1	1
-0.6291	0	0
-0.6257	0	0
-0.6097	1	0
-0.5951	0	2
-0.5895	0	1
-0.5838	0	1
-0.5649	0	0
-0.5638	0	0
-0.5604	0	1
-0.5438	0	1
-0.5230	0	0
-0.5105	1	1
-0.5056	0	0
-0.4936	0	1
-0.4921	0	0
-0.4860	0	0
-0.4772	0	1
-0.4768	0	1
-0.4747	0	1
-0.4491	1	1
-0.4451	0	0
-0.4433	0	2
-0.4423	0	0
-0.4311	0	1
-0.4292	0	0
-0.4288	0	1
-0.4209	1	1
-0.4186	0	1
-0.4143	0	1
-0.4063	0	1
-0.3918	0	1
-0.3885	0	0
-0.3728	0	0
-0.3707	0	0
-0.3667	0	0
-0.3661	1	1
-0.3581	0	0
-0.3561	0	0
-0.3534	0	0
-0.3504	0	1
-0.3483	1	1
-0.3472	0	1
-0.3444	1	1
-0.3408	0	0
-0.3354	1	1
-0.3341	0	1
-0.3322	0	1
-0.3308	0	0
-0.3293	0	0
-0.3284	0	0
-0.3249	0	1
-0.3242	1	1
-0.3202	1	1
-0.3201	0	0
-0.3177	0	0
-0.3175	0	0
-0.3163	0	1
-0.3134	0	1
-0.3130	0	0
-0.3110	0	0
-0.3073	0	1
-0.3056	1	0
-0.2987	0	0
-0.2917	1	1
-0.2892	0	0
-0.2752	0	1
-0.2718	0	1
-0.2695	0	0
-0.2692	0	0
-0.2621	1	2
-0.2609	0	0
-0.2608	0	0
-0.2578	0	0
-0.2561	0	0
-0.2508	0	1
-0.2400	0	1
-0.2284	0	1
-0.2271	1	0
-0.2259	0	1
-0.2221	1	0
-0.2158	1	1
-0.2104	1	0
-0.2101	0	1
-0.2086	1	0
-0.2022	1	2
-0.2016	0	1
-0.1990	1	0
-0.1978	0	0
-0.1924	0	0
-0.1886	0	1
-0.1849	0	1
-0.1811	0	1
-0.1766	0	1
-0.1752	1	0
-0.1741	0	2
-0.1719	0	0
-0.1700	1	0
-0.1665	0	0
-0.1662	1	1
-0.1639	1	1
-0.1611	0	0
-0.1567	0	1
-0.1535	0	1
-0.1487	0	1
-0.1470	0	2
-0.1417	1	0
-0.1406	1	0
-0.1401	1	1
-0.1275	0	0
-0.1270	0	2
-0.1256	0	0
-0.1216	1	0
-0.1195	0	0
-0.1194	1	0
-0.1160	0	1
-0.1067	1	1
-0.1067	0	0
-0.1052	1	1
-0.1037	0	1
-0.1025	0	0
-0.0993	0	2
-0.0947	0	0
-0.0931	0	1
-0.0911	0	0
-0.0883	0	0
-0.0854	0	1
-0.0814	0	0
-0.0666	0	1
-0.0615	1	1
-0.0562	1	0
-0.0480	0	1
-0.0451	0	0
-0.0436	0	0
-0.0400	1	1
-0.0379	1	0
-0.0354	1	1
-0.0348	0	1
-0.0328	0	1
-0.0270	0	0
-0.0266	1	0
-0.0255	0	0
-0.0242	1	1
-0.0241	0	0
-0.0226	0	0
-0.0212	1	1
-0.0193	0	1
-0.0182	1	0
-0.0166	0	1
-0.0108	0	2
-0.0055	1	1
-0.0046	0	1
-0.0034	0	1
-0.0026	1	0
-0.0025	0	0
-0.0019	0	1
-0.0006	0	0
0.0000	0	0
0.0000	1	0
0.0025	0	0
0.0034	0	1
0.0039	0	0
0.0084	0	0
0.0105	0	1
0.0108	0	0
0.0139	0	2
0.0196	0	0
0.0198	1	0
0.0204	0	0
0.0238	0	1
0.0241	1	0
0.0264	0	0
0.0299	0	0
0.0300	1	0
0.0327	0	0
0.0364	0	0
0.0370	0	1
0.0381	0	1
0.0414	0	0
0.0414	0	2
0.0431	0	1
0.0450	0	2
0.0458	0	1
0.0489	0	0
0.0529	0	0
0.0563	0	1
0.0598	1	0
0.0658	0	1
0.0669	0	1
0.0689	0	0
0.0710	0	0
0.0723	0	0
0.0741	0	1
0.0748	0	0
0.0775	1	1
0.0864	0	1
0.0877	0	0
0.0908	0	0
0.0916	0	0
0.0945	1	1
0.0954	0	1
0.0992	0	0
0.1027	0	0
0.1055	1	0
0.1084	1	0
0.1141	0	0
0.1173	0	0
0.1204	0	1
0.1232	0	1
0.1233	0	1
0.1238	0	0
0.1276	0	0
0.1558	0	0
0.1576	0	0
0.1580	0	0
0.1594	0	0
0.1597	0	0
0.1629	0	0
0.1669	0	0
0.1676	0	1
0.1701	0	0
0.1703	0	1
0.1706	1	0
0.1707	0	2
0.1801	0	0
0.1803	1	2
0.1834	0	1
0.1851	0	0
0.1887	0	0
0.1917	0	1
0.1922	0	1
0.1926	0	0
0.1945	0	0
0.2030	0	1
0.2032	0	0
0.2037	0	0
0.2098	0	1
0.2124	0	1
0.2136	0	0
0.2191	0	0
0.2199	1	1
0.2204	0	0
0.2205	1	0
0.2208	0	1
0.2239	0	1
0.2258	0	1
0.2283	0	0
0.2315	0	0
0.2321	0	0
0.2365	0	0
0.2392	0	0
0.2400	0	0
0.2417	1	0
0.2436	0	1
0.2516	0	1
0.2536	0	1
0.2571	0	0
0.2638	0	0
0.2646	0	1
0.2674	0	0
0.2691	0	1
0.2698	0	0
0.2712	0	0
0.2794	0	0
0.2797	0	0
0.2852	0	2
0.2860	0	0
0.2919	0	0
0.2922	0	0
0.2980	0	0
0.2980	0	1
0.2987	1	0
0.2993	0	0
0.3091	0	1
0.3098	0	0
0.3145	0	1
0.3201	0	0
0.3223	0	0
0.3267	0	1
0.3298	0	1
0.3344	0	0
0.3353	1	1
0.3383	0	0
0.3445	0	0
0.3467	0	0
0.3521	0	0
0.3553	0	0
0.3558	0	1
0.3604	0	0
0.3626	0	0
0.3679	0	1
0.3682	1	1
0.3693	0	0
0.3778	0	1
0.3872	0	0
0.3902	0	1
0.3906	0	1
0.4032	0	0
0.4035	0	0
0.4052	0	0
0.4118	0	1
0.4147	0	0
0.4206	0	1
0.4297	0	0
0.4345	0	0
0.4464	0	0
0.4491	0	0
0.4495	0	0
0.4582	0	1
0.4583	0	0
0.4637	0	1
0.4778	0	0
0.4788	1	0
0.4805	0	0
0.4910	0	0
0.4967	0	1
0.4975	0	0
0.5021	0	1
0.5060	0	0
0.5100	0	0
0.5240	0	0
0.5293	0	0
0.5309	1	1
0.5318	0	1
0.5388	0	0
0.5413	0	1
0.5527	0	1
0.5549	0	1
0.5629	1	0
0.5714	1	1
0.5741	0	0
0.5747	0	1
0.5749	0	0
0.5754	0	0
0.5763	0	0
0.5771	0	1
0.6215	0	0
0.6339	1	1
0.6346	0	1
0.6413	1	0
0.6924	0	0
0.6956	0	0
0.7387	0	0
0.7531	0	0
0.7581	0	0
0.7621	0	0
0.7749	0	0
0.7767	0	0
0.7786	0	0
0.7833	0	0
0.8045	0	0
0.8411	0	0
0.8879	0	0
1.0449	0	0
1.2061	0	0
