# Supplementary material for: Genome-Wide Association Study Identifies Single Nucleotide Polymorphism in DYRK1A Associated with Replication of HIV-1 in Monocyte-Derived Macrophages
Source: PLoS One. 2011 Feb 25;6(2):e17190. doi: 10.1371/journal.pone.0017190 (PMC3045405; doi:10.1371/journal.pone.0017190)
Supplement: Table S5 — (TXT) [file pone.0017190.s009.txt]

n_p24	ccr5d32	rs12483205
-0.366708256	0	0
-0.332200643	0	1
-0.811287234	0	1
-0.510532544	1	1
0.529298285	0	0
0.414742795	0	0
0.575355278	0	0
0.776713313	0	0
-0.964793519	0	1
-0.318758763	0	0
-0.449111918	1	1
-1.503240989	0	2
0.63459002	0	1
0.502097601	0	1
0.571395522	1	1
0.434473102	0	0
-0.776312671	0	1
-0.492130916	0	0
-0.370705346	0	0
-0.335363228	1	1
0.360363866	0	0
0.57488893	0	0
0.55267647	0	1
0.269512944	0	0
-0.865377151	0	1
-0.428848043	0	1
-0.318758763	0	0
-0.641288351	0	0
0.279691759	0	0
0.562878088	1	0
0.390613876	0	1
0.299273918	0	0
-0.729423868	1	0
-0.777123172	1	0
-0.445122802	0	0
-0.668683794	0	0
0.352118013	0	0
0.267171728	0	0
0.633920237	1	1
0.367889261	0	1
-0.431121993	0	1
-0.583795861	0	1
-0.420867867	1	1
-1.479621779	0	0
0.449475489	0	0
0.429719088	0	0
0.458223738	0	1
0.541344315	0	1
-0.358103479	0	0
-0.347248314	0	1
-0.641417447	1	0
-0.523010988	0	0
0.314474257	0	1
0.298046246	0	1
0.510008082	0	0
0.695613727	0	0
-0.636042674	1	0
-0.329271348	0	0
-0.366065619	1	1
-0.94096098	0	0
0.269512944	0	1
0.692410995	0	0
0.446434928	0	0
0.480455808	0	0
-1.503240989	1	2
-0.324869963	0	1
-0.372772625	0	0
-0.418626681	0	1
0.449101172	0	0
0.298690634	1	0
0.753144712	0	0
0.405189189	0	0
-0.657754031	0	1
-0.589502888	0	1
-0.44330564	0	2
-1.503240989	0	0
0.411763666	0	1
0.278753601	0	0
0.887913892	0	0
0.574121925	0	0
-0.476762679	0	1
-0.356117384	0	0
-0.794903613	0	1
-0.689941154	1	0
0.33531354	1	1
0.506040839	0	0
0.762060956	0	0
0.309112127	0	1
-0.493553901	0	1
-0.340759864	0	0
-0.350365901	0	1
-0.609671496	1	0
0.309815356	0	0
0.285557309	0	2
0.758122777	0	0
0.403198213	0	0
-0.318758763	0	0
-0.675081284	1	2
-0.328408578	0	0
-0.59510145	0	2
0.576335488	0	0
0.34668264	0	0
0.377825973	0	1
0.463736937	0	1
-0.414255868	0	1
-1.024633912	1	0
-1.503240989	1	1
-0.8121798	1	1
0.554921719	0	1
0.369264925	0	0
0.297988612	0	0
0.841125391	0	0
-0.477234603	0	1
-0.330754475	0	0
-0.318758763	1	1
-1.233410383	0	0
0.778602741	0	0
0.64128211	1	0
0.621450686	0	0
0.368164647	1	1
-1.449886592	0	0
-1.046651217	0	1
-0.406346401	0	1
-0.391772875	0	1
0.320139237	0	0
0.355826969	0	1
1.206055722	0	0
0.49665643	0	1
-0.560424163	0	1
-0.429169148	0	0
-0.687050542	1	0
-0.348345098	1	1
0.326665045	0	1
0.362562717	0	0
0.738673473	0	0
0.291906969	0	0
-0.324181831	1	1
-1.3447631	0	1
-0.82497622	0	1
0.338326109	0	0
0.322342722	0	0
0.530875261	1	1
0.574682679	0	1
-0.44228941	0	0
-0.50560355	0	0
-0.62571903	0	0
-0.904907121	0	0
0.538809513	0	0
0.271841607	0	0
0.420639083	0	1
1.044878268	0	0
-0.334061724	0	1
-0.564933047	0	0
-0.35335143	0	0
-0.746977433	0	0
0.403467805	0	0
0.497452853	0	0
0.387241685	0	0
0.285967583	0	0
-0.916807444	0	2
-1.013174523	0	2
-0.543782218	0	1
-0.474650318	0	1
0.458307649	0	0
0.490998243	0	0
0.29216372	0	0
0.344465778	0	0
-0.852239793	0	1
-0.344351642	1	1
-0.563839587	0	0
-0.629121492	0	0
0.334381862	0	0
0.47781961	0	0
0.39022181	0	1
0.804531427	0	0
-1.503240989	1	1
-0.633949505	1	1
-0.388493738	0	0
-0.726998728	0	1
0.57706554	0	1
0.783280126	0	0
0.478759544	1	0
0.531816503	0	1
-0.486027342	0	0
-0.821071529	0	0
-0.638962237	1	1
-1.503240989	0	1
0.355281811	0	0
0.329809803	0	1
0.523962686	0	0
0.774877214	0	0
